# Supplementary material for: Destination authenticity as a halo? Enhancing emotional solidarity with residents in rural tourism
Source: PLoS One. 2025 Sep 5;20(9):e0331644. doi: 10.1371/journal.pone.0331644 (PMC12412927; doi:10.1371/journal.pone.0331644)
Supplement: S2 Data — (XLSX) [file pone.0331644.s002.xlsx]

## Sheet: 无标题2
PA1	PA2	PA3	PA4	PA5	FW1	FW2	FW3	FW4	EC1	EC2	EC3	EC4	SU1	SU2	SU3	SU4	RVI1	RVI2	RVI3	NE1	NE2	NE3	NE4	NE5	NE6	NE7	NE8	Gender	Age	Education	Position	Average monthly income
4	3	4	4	4	4	4	4	4	4	4	4	4	3	3	2	3	4	3	4	4	4	3	3	4	4	4	3	1	3	4	3	4
3	4	5	4	4	5	4	4	4	4	5	3	5	4	3	4	4	5	4	5	5	5	5	4	5	4	4	5	1	3	3	5	2
4	5	5	5	4	5	4	5	4	5	3	4	5	3	4	4	5	4	5	3	4	5	5	5	4	4	4	5	2	2	3	4	3
4	3	5	3	4	5	4	5	5	5	5	4	4	4	3	5	4	4	5	5	5	4	4	5	5	5	3	5	1	3	3	4	5
4	5	4	5	5	4	4	5	3	4	5	4	4	4	5	5	5	4	5	5	4	5	3	5	5	4	5	4	2	3	2	4	3
5	4	5	4	5	5	3	3	4	5	4	4	4	5	5	3	5	5	5	4	4	5	3	5	5	5	5	4	1	3	3	6	2
5	4	5	3	5	5	5	3	5	3	4	3	3	4	4	4	5	4	4	4	3	5	5	5	4	5	4	5	2	4	2	4	4
3	4	3	3	4	4	4	3	3	3	3	4	2	4	4	3	3	2	4	2	3	4	4	2	4	3	4	3	2	3	3	4	4
3	3	3	3	2	3	3	3	2	3	2	3	3	3	3	3	2	3	3	3	2	3	2	3	2	3	3	3	1	2	3	1	1
3	3	4	4	3	3	2	3	4	4	2	4	4	4	3	3	4	4	3	3	4	2	4	3	2	4	3	3	1	4	3	5	1
5	3	5	4	3	3	3	5	5	4	4	4	4	5	4	5	5	4	3	4	4	4	5	5	4	5	4	5	1	3	3	3	3
4	3	4	5	5	4	3	5	4	5	4	3	4	5	3	4	5	3	3	3	4	4	5	5	4	4	5	5	2	3	4	4	2
4	4	4	3	4	4	3	4	4	4	4	4	4	3	3	4	4	4	4	4	4	2	4	4	4	4	3	4	2	2	3	1	2
2	4	4	3	4	4	4	2	4	4	4	4	4	4	4	4	4	3	3	4	4	4	4	4	4	3	4	4	1	3	3	3	5
2	3	2	2	3	3	2	3	2	3	3	3	3	3	3	3	3	3	3	3	3	3	2	3	2	3	2	3	2	4	2	3	1
3	4	4	4	3	4	3	3	4	4	4	4	3	4	4	4	4	4	4	4	4	4	3	4	4	4	4	4	2	3	4	4	2
5	5	4	5	4	5	4	5	5	5	4	4	4	5	3	3	5	5	5	5	5	5	5	4	5	4	5	4	1	3	3	3	4
4	4	4	2	3	3	2	2	3	4	3	2	4	3	4	4	4	3	3	3	4	4	2	4	4	2	3	3	2	2	3	4	2
3	3	3	3	3	3	3	2	3	3	2	3	2	3	2	2	2	3	3	3	3	2	3	3	2	2	3	3	2	3	3	2	5
4	4	4	3	3	4	4	4	4	4	4	3	3	3	4	4	4	4	3	3	2	3	4	4	3	4	4	2	2	3	3	4	5
3	4	3	3	4	5	5	3	4	4	4	5	4	4	3	5	4	5	5	3	4	5	5	4	5	4	4	5	2	3	3	4	2
4	3	4	4	4	4	4	3	3	4	4	4	3	4	2	3	3	4	2	3	3	3	3	3	3	2	3	4	2	3	4	4	2
4	4	4	4	4	4	4	3	4	2	4	4	3	4	4	4	4	4	3	3	4	3	4	4	4	3	4	4	2	3	3	4	3
3	3	3	2	3	3	3	2	2	3	1	3	3	3	3	3	3	3	2	3	3	3	3	2	3	2	2	3	2	3	3	4	5
5	5	4	5	4	5	5	5	4	5	5	5	5	5	5	5	5	4	4	3	4	4	4	5	3	4	4	4	1	2	3	1	1
5	4	4	5	3	5	5	5	4	5	4	5	5	3	5	4	5	4	5	4	4	4	4	3	4	5	5	4	1	3	3	4	3
4	3	4	3	2	3	4	3	3	4	3	3	2	3	3	3	4	4	2	2	3	4	4	3	4	4	3	3	2	4	3	3	3
2	3	2	3	3	3	3	2	3	2	2	3	1	2	3	2	1	2	2	2	3	1	3	2	3	2	2	3	1	2	3	4	2
3	2	4	4	2	3	3	4	4	3	4	4	4	4	4	4	4	4	4	3	3	4	4	4	2	4	4	3	1	3	3	4	3
3	3	4	4	4	4	4	4	4	4	4	4	3	4	4	4	4	4	3	4	4	4	3	4	4	4	3	4	2	3	3	4	3
2	3	4	3	3	4	3	4	4	4	4	4	3	3	3	4	4	3	4	4	4	4	2	4	3	3	4	2	2	2	3	1	1
4	5	4	4	4	5	5	5	5	5	5	4	4	5	4	5	5	5	3	5	4	5	5	5	5	3	3	5	1	3	4	3	5
5	4	4	4	5	4	5	5	5	5	4	3	3	5	5	4	3	3	5	4	5	4	3	4	5	3	3	4	1	2	3	1	1
3	4	3	4	4	4	4	4	4	3	3	4	4	4	3	4	4	3	3	4	4	4	4	4	4	3	4	4	1	2	4	1	1
2	3	3	4	4	3	4	2	4	3	4	4	2	4	3	2	4	3	3	3	3	4	4	2	4	4	3	3	2	3	3	4	4
3	3	3	3	3	3	3	3	3	3	3	3	3	2	2	3	2	1	3	3	3	2	3	3	3	3	3	2	2	3	3	4	5
5	4	4	5	4	5	4	5	5	4	4	3	5	5	4	5	4	5	4	4	4	4	3	5	4	4	4	5	2	3	3	4	2
5	4	4	5	4	4	4	4	4	5	4	5	5	5	4	4	4	5	4	3	4	5	5	5	3	4	4	4	2	4	3	3	3
4	4	4	4	3	3	4	4	4	4	4	4	3	3	4	4	4	4	4	2	4	3	3	2	3	4	4	4	2	3	3	4	2
4	4	4	5	4	4	5	4	4	4	3	4	5	4	4	4	4	4	4	4	5	4	4	5	4	4	3	4	1	3	3	4	3
3	3	4	3	4	3	3	4	4	4	4	3	4	4	4	3	4	3	4	4	4	3	4	3	2	3	4	3	2	3	3	4	4
2	2	3	3	3	3	3	3	3	3	3	3	3	3	2	3	2	3	3	3	3	3	3	2	3	3	3	2	1	3	3	4	3
3	3	3	3	3	3	3	3	3	3	3	2	3	2	3	3	3	3	3	3	2	3	2	3	3	3	3	3	1	3	3	3	3
3	4	3	3	5	4	4	5	5	4	5	4	4	4	4	4	5	5	5	5	5	5	4	5	3	5	4	5	1	2	3	1	1
4	4	5	4	5	5	4	4	4	5	3	5	5	5	5	4	5	5	5	5	4	5	4	5	4	4	5	5	1	3	3	4	2
3	3	2	3	3	2	3	3	3	3	3	2	3	2	1	3	3	3	3	3	2	3	3	3	3	3	3	3	2	3	3	4	4
4	4	3	3	4	4	3	3	4	3	4	4	4	4	3	4	3	3	4	3	4	4	4	3	4	4	4	4	2	3	3	4	2
4	4	4	4	4	5	3	3	4	5	5	4	4	4	5	5	5	4	4	4	5	4	4	4	3	4	3	5	2	2	3	1	1
5	4	4	4	4	4	3	5	4	3	5	3	5	5	5	4	4	4	5	5	5	4	5	5	4	5	4	5	1	3	3	3	4
5	5	5	4	5	4	4	5	4	5	4	4	5	4	5	4	5	5	5	4	4	4	4	4	5	5	5	5	1	2	3	1	1
2	2	3	1	3	3	3	1	3	2	3	3	3	3	3	1	3	2	3	3	3	3	3	2	3	3	3	3	2	3	3	3	4
4	4	5	5	4	3	4	5	4	4	4	5	4	5	5	5	3	4	5	3	5	5	4	4	4	4	5	4	2	3	3	3	3
4	5	5	3	5	5	5	3	5	5	5	3	4	5	3	5	3	4	4	5	5	5	4	3	3	3	4	4	1	2	3	1	1
4	3	3	4	4	3	4	3	4	4	4	3	4	3	4	4	4	4	4	4	3	4	4	4	4	4	3	4	1	2	3	1	1
3	2	1	3	2	2	3	2	2	2	1	2	3	3	3	3	1	1	3	3	2	3	2	1	2	2	2	2	1	3	2	3	4
4	4	4	4	4	4	2	4	3	2	4	3	4	3	4	4	4	4	4	3	4	3	4	4	4	4	3	4	2	3	2	4	5
3	3	3	1	2	3	3	3	3	3	2	2	3	1	3	2	3	2	3	3	1	3	3	3	3	3	3	3	2	2	3	4	2
3	4	4	4	4	2	4	4	3	3	4	4	3	4	4	4	4	4	3	4	4	3	4	4	4	2	2	3	2	3	3	5	2
4	4	4	5	4	4	4	5	5	4	4	5	3	5	4	5	5	4	5	5	5	4	4	5	5	5	4	4	1	4	3	3	3
4	4	3	4	4	4	3	4	3	4	2	4	3	4	4	4	4	3	4	4	4	4	4	4	4	3	4	4	2	2	3	1	1
3	3	3	3	3	4	4	4	3	4	3	3	4	3	3	4	4	3	3	4	4	4	2	4	3	4	3	4	2	3	4	2	4
2	2	2	4	2	4	4	2	2	3	2	3	2	4	4	3	4	4	3	4	2	4	4	3	4	4	2	3	1	2	3	4	2
4	3	5	5	4	4	2	2	2	2	2	3	2	2	2	2	2	4	4	4	2	2	2	2	2	2	3	2	1	3	4	4	5
4	3	4	2	4	2	4	4	3	4	3	4	3	4	3	4	4	4	4	4	2	3	3	2	3	1	2	2	2	3	4	7	1
3	4	3	4	4	3	3	2	4	2	2	3	2	2	3	2	2	2	2	3	2	2	3	3	2	1	2	2	2	2	3	3	3
3	5	3	5	3	5	5	5	4	5	5	5	4	5	3	5	5	5	5	5	5	5	5	5	5	4	4	3	2	4	3	3	5
4	4	4	2	4	2	3	2	2	2	3	4	4	2	2	2	2	4	4	5	2	2	3	1	2	1	2	2	2	3	3	4	4
2	2	4	2	3	3	4	2	4	5	4	5	5	5	5	3	5	5	5	5	3	4	4	3	3	4	5	3	2	3	3	4	2
4	2	3	4	2	4	3	4	2	2	2	1	1	3	2	4	3	4	4	4	3	5	3	3	3	4	3	3	1	3	4	4	5
5	5	5	3	5	5	5	5	4	5	5	5	5	5	5	5	5	3	3	5	5	5	5	4	3	3	3	3	1	3	3	3	5
2	2	2	2	3	2	3	2	3	2	1	2	2	2	2	2	4	2	4	2	4	3	4	4	3	4	3	3	2	3	3	4	3
4	3	3	2	3	3	4	3	3	4	4	5	5	5	5	5	5	3	3	5	3	3	3	5	5	4	3	5	1	3	3	5	2
5	5	5	5	5	5	5	5	5	5	5	5	5	5	4	4	5	4	4	5	5	5	5	5	5	5	5	5	2	2	2	1	1
3	2	4	2	4	3	2	2	2	5	4	3	4	2	4	4	2	2	4	4	4	2	2	2	3	3	4	3	2	3	3	4	4
4	4	2	4	3	2	4	4	3	3	4	4	2	3	2	2	3	2	2	2	4	4	4	3	4	4	5	4	1	4	3	5	1
3	1	3	1	2	4	4	3	4	3	2	2	3	4	4	3	5	4	3	4	4	3	4	4	5	5	4	4	1	2	3	1	1
5	5	5	5	5	3	4	3	3	3	3	2	3	4	3	3	5	4	5	5	5	5	3	5	4	4	4	3	2	3	3	4	3
5	5	5	5	5	5	5	5	5	5	5	5	5	5	5	5	5	5	5	5	5	5	5	5	5	5	5	5	1	3	3	3	2
3	2	2	2	2	2	3	4	2	4	3	3	2	2	2	3	2	5	3	5	4	4	4	4	3	4	4	4	1	3	3	2	3
5	4	5	4	4	2	2	1	2	2	3	3	1	2	2	2	3	3	2	3	4	4	4	4	4	4	4	3	1	3	4	1	2
5	5	5	5	4	3	1	1	2	2	4	2	4	4	3	4	2	2	2	3	4	3	2	2	2	3	2	2	2	3	3	4	2
5	5	5	5	5	5	3	3	5	5	5	3	5	5	3	5	5	5	5	5	5	5	5	5	5	5	4	5	2	3	3	4	4
3	2	2	2	2	2	2	3	4	4	5	4	4	4	4	2	2	3	4	3	2	3	2	2	3	4	2	2	1	3	4	4	4
2	4	2	2	4	3	3	4	4	2	2	2	4	2	2	2	2	3	4	2	4	4	3	4	3	4	3	3	1	3	3	4	4
4	3	4	5	3	3	5	5	3	3	4	5	5	4	4	5	5	3	3	3	5	5	5	3	4	5	5	3	2	4	4	4	5
4	4	3	5	4	5	5	4	5	5	5	5	5	5	5	5	5	5	5	5	3	3	4	3	5	4	3	5	1	3	4	4	4
2	2	4	2	3	2	3	4	3	3	2	1	1	5	4	4	5	2	3	2	2	4	2	3	2	3	4	4	2	3	4	4	3
5	4	5	5	5	3	3	4	3	3	5	3	3	5	4	5	5	5	4	5	4	5	5	5	5	5	4	5	1	3	3	4	5
4	2	3	2	2	4	4	3	4	2	4	4	4	2	4	4	4	2	3	3	3	2	4	2	4	2	2	2	1	3	3	4	4
2	4	2	2	2	4	3	4	4	4	4	4	3	5	4	4	4	2	1	2	3	2	2	2	2	3	2	2	1	2	3	4	2
2	2	1	1	3	2	2	2	2	2	2	1	3	3	2	3	1	4	4	4	2	2	4	3	4	2	2	2	2	3	3	4	3
3	3	3	4	5	3	3	4	5	5	5	4	3	2	3	3	3	5	4	3	5	5	4	5	4	5	5	3	2	4	3	4	1
2	2	2	3	2	2	2	2	2	5	3	3	4	2	2	2	3	2	1	1	4	4	3	4	4	5	5	4	1	3	3	1	2
3	4	3	4	4	2	3	3	2	4	3	4	3	2	2	2	4	4	2	3	4	2	2	2	4	4	4	4	1	3	4	4	5
3	4	4	2	4	4	2	3	4	3	3	4	2	2	4	4	3	4	3	5	2	2	3	4	2	4	3	2	2	3	3	4	5
4	4	3	4	5	5	5	4	5	5	5	5	5	2	4	3	4	5	4	4	4	5	3	3	3	5	5	5	2	3	3	4	3
4	3	2	2	2	4	2	3	2	2	2	3	2	2	2	2	4	2	3	3	2	4	4	4	4	2	3	3	1	3	3	4	4
2	3	2	4	3	2	3	3	2	2	2	3	4	4	2	2	2	3	2	3	4	2	4	4	4	4	4	4	2	3	3	4	5
2	2	4	2	3	2	4	3	3	2	1	2	1	4	5	4	3	4	4	3	3	3	2	2	2	3	3	3	2	3	3	4	2
4	4	4	4	5	2	2	2	2	4	4	3	4	4	4	3	3	4	2	3	4	5	5	5	4	3	4	3	2	3	3	4	4
5	5	5	4	5	3	4	4	5	3	3	3	4	3	3	3	3	5	5	5	5	3	3	3	5	3	5	3	1	2	2	1	1
5	4	5	4	4	2	3	1	2	2	3	2	2	2	1	1	2	2	3	2	2	2	4	3	2	2	3	3	1	3	2	4	3
4	5	4	5	5	5	4	5	4	5	5	5	5	5	5	5	4	5	5	5	5	5	5	5	5	5	5	5	1	3	3	4	4
2	2	4	4	4	4	2	4	2	4	5	3	4	2	3	2	4	3	3	2	2	2	2	2	2	2	2	1	2	3	2	3	3
3	3	4	4	3	5	5	3	5	5	3	3	4	2	3	3	4	3	3	4	4	5	4	5	5	4	5	4	2	3	2	4	5
4	4	3	3	5	2	2	3	2	2	4	4	4	2	1	2	1	4	5	4	2	2	2	2	2	3	2	4	2	2	3	1	1
3	3	4	5	5	3	3	5	4	5	4	3	3	2	2	3	2	3	5	3	5	5	5	4	5	5	5	5	1	2	3	1	1
1	1	3	2	2	2	4	2	3	4	4	4	4	2	2	3	4	2	1	2	1	2	1	1	1	2	3	2	2	2	3	1	2
2	1	2	3	2	3	2	4	4	3	1	2	3	3	2	2	2	2	1	1	4	2	4	3	4	4	4	4	1	4	3	2	4
4	3	3	2	4	2	3	1	2	4	4	4	4	4	3	4	2	4	4	4	1	2	2	1	1	2	3	1	2	2	3	1	1
2	3	4	4	4	4	2	3	4	5	4	4	5	4	3	5	3	2	4	4	2	2	3	3	3	2	3	2	2	3	4	4	5
1	3	1	2	2	4	2	2	2	2	3	4	4	4	4	4	5	2	2	3	2	2	1	2	3	1	2	3	2	3	3	4	3
3	3	4	3	3	3	5	3	3	5	4	5	5	5	5	5	3	3	3	4	5	4	5	5	5	5	5	5	2	3	3	4	2
3	2	4	4	2	4	4	3	2	2	2	1	2	3	1	2	3	3	4	3	3	2	2	2	3	4	2	2	2	3	3	4	2
3	4	3	3	2	5	4	3	5	5	5	5	5	5	4	4	5	5	5	4	5	5	4	5	5	3	5	4	2	2	3	4	1
3	5	4	4	3	2	1	1	1	5	5	3	5	2	2	2	3	5	4	3	2	2	2	2	2	3	1	1	2	2	3	1	1
2	2	2	2	2	2	2	1	2	2	3	2	2	4	4	3	3	5	5	4	3	5	4	5	4	3	4	4	1	2	3	1	1
4	4	2	4	4	4	4	3	2	4	2	3	3	4	4	4	4	1	2	3	2	4	4	2	2	2	4	4	1	2	3	1	1
5	5	5	5	5	5	5	5	5	5	5	5	5	5	5	5	5	5	5	5	5	5	5	5	5	5	5	5	1	2	3	1	1
2	4	2	3	4	4	4	3	4	4	3	4	4	2	2	2	2	2	2	4	4	4	3	3	3	2	4	4	1	2	3	1	1
4	4	4	2	2	3	3	4	2	3	4	4	4	2	2	1	1	4	4	2	4	2	4	2	2	3	4	4	2	3	3	3	2
3	2	2	2	2	2	1	3	2	2	3	3	4	1	3	2	3	4	5	5	3	2	2	2	4	4	3	2	2	2	3	1	1
3	3	3	5	4	3	5	5	5	3	4	5	3	4	3	3	3	4	5	5	3	3	3	4	2	3	4	4	2	3	3	6	3
5	5	4	5	5	3	4	4	4	5	3	4	5	2	2	2	3	5	3	4	5	5	4	3	3	5	5	3	2	3	3	4	2
5	5	5	5	5	5	5	5	5	5	5	5	5	5	5	5	5	5	5	5	5	5	5	5	5	5	5	5	2	2	3	1	1
5	5	5	5	5	5	5	5	5	5	5	5	5	5	5	5	5	5	5	5	5	5	5	5	5	5	5	5	1	2	3	4	3
2	4	4	2	2	4	4	4	2	3	2	2	3	3	1	1	3	5	3	5	2	2	3	3	2	2	3	1	2	3	3	4	1
4	2	4	4	4	3	2	4	3	4	3	4	2	1	2	2	2	3	2	2	2	3	2	1	3	2	2	2	2	2	2	1	1
2	2	1	1	1	2	2	4	4	1	2	3	3	2	2	2	3	4	4	4	2	3	3	2	2	4	4	2	1	3	3	4	3
4	4	4	3	3	2	3	2	2	4	2	4	4	4	2	4	4	3	4	2	2	3	2	2	2	4	2	3	2	3	2	3	4
5	5	5	5	5	4	5	5	4	5	4	3	3	5	5	4	5	5	5	5	5	3	5	5	4	4	4	3	1	4	2	2	3
3	3	5	4	5	4	3	3	3	4	5	4	5	3	5	3	4	3	4	5	5	5	5	5	5	5	5	5	1	3	2	2	4
4	3	2	2	2	3	3	4	3	5	5	5	5	4	3	3	3	3	3	3	5	5	5	4	4	5	5	4	2	2	3	1	1
3	2	2	2	1	2	2	2	3	4	4	2	3	4	4	4	2	3	2	2	2	3	4	4	2	2	4	3	1	2	3	5	2
4	3	5	5	3	4	4	5	5	3	3	3	5	3	4	3	3	4	4	3	4	5	5	3	3	5	5	5	2	2	3	1	1
5	5	5	4	4	5	4	4	4	3	5	5	3	3	5	4	3	4	5	5	3	3	3	3	5	4	3	3	2	3	3	3	2
2	2	4	2	3	4	4	4	4	4	3	4	2	2	2	1	1	1	1	2	4	4	4	4	3	4	4	4	1	2	3	1	1
3	2	3	3	4	4	3	2	4	4	4	4	4	4	4	4	4	4	2	3	3	5	5	4	3	5	3	3	1	2	3	7	3
4	4	5	5	5	3	3	3	3	4	5	5	3	3	4	2	2	4	3	2	4	5	4	5	4	5	4	5	2	3	3	7	3
4	5	5	5	5	3	3	3	4	5	3	3	4	5	3	4	3	4	4	5	5	5	5	4	5	4	5	5	2	4	2	4	1
2	4	4	2	4	4	4	4	5	3	4	3	3	2	2	2	3	2	3	3	1	1	3	2	3	2	3	1	1	2	3	1	2
4	3	3	2	4	4	2	4	3	2	4	4	4	3	4	3	4	4	2	4	1	2	3	1	2	2	3	2	1	3	4	3	2
3	2	2	2	1	2	4	3	2	3	2	2	2	1	2	2	2	3	3	4	4	4	4	4	4	5	4	4	2	4	4	7	5
3	2	2	2	3	2	2	3	2	3	3	3	4	3	2	4	4	4	4	4	2	3	2	3	2	4	2	4	2	3	4	4	5
3	3	3	3	3	5	5	5	4	5	4	5	5	5	5	4	3	4	4	5	4	4	5	5	5	5	5	5	2	3	3	4	3
5	5	4	4	5	4	5	4	5	3	4	5	3	3	4	3	3	5	5	4	5	3	5	3	4	3	5	3	2	3	3	3	2
2	2	2	2	4	2	4	4	4	2	2	2	3	3	2	3	4	2	2	2	2	2	2	3	4	2	2	2	2	3	4	4	5
1	1	2	2	2	2	2	3	2	2	3	2	2	4	5	4	5	1	2	3	2	2	2	3	2	2	2	2	1	2	3	1	1
2	2	2	2	2	4	4	3	3	3	4	4	4	2	2	2	4	2	2	2	4	3	4	3	4	2	2	4	1	2	3	4	4
5	3	3	4	5	3	2	3	3	3	3	2	2	2	3	2	3	3	5	5	4	4	5	5	5	5	5	4	2	3	3	3	2
4	2	4	4	4	4	4	3	4	1	2	3	1	4	5	4	3	4	5	5	2	4	4	2	2	2	4	2	2	3	3	3	3
4	5	5	5	5	5	5	5	5	5	5	5	5	3	3	3	5	5	5	5	4	3	4	3	5	3	3	3	2	2	3	1	3
3	2	2	4	2	3	3	3	3	4	4	3	3	2	3	3	2	5	3	5	4	5	5	3	4	3	5	3	1	2	2	1	1
3	5	4	4	3	2	1	2	2	2	4	2	4	4	3	2	4	4	2	4	4	4	4	3	4	4	4	3	1	2	3	1	2
3	2	2	2	2	4	3	4	3	2	3	2	2	4	3	5	5	2	4	2	2	4	2	2	4	2	2	4	2	3	3	4	3
3	3	3	4	2	3	2	2	2	2	2	3	2	3	2	4	4	4	4	4	2	2	2	1	3	2	1	2	1	3	3	3	3
5	5	5	5	5	5	5	5	5	5	5	5	5	5	5	5	5	5	5	5	5	5	5	5	5	5	5	5	2	3	3	4	3
2	3	4	3	4	2	3	2	2	4	4	4	2	4	4	4	4	4	4	3	2	2	2	4	4	2	4	4	2	2	3	1	1
3	2	2	2	4	3	4	4	3	3	2	2	2	4	2	4	3	2	2	2	1	3	3	1	2	2	2	1	1	2	3	1	2
4	4	4	4	4	1	1	2	2	3	3	2	2	4	4	4	4	2	4	2	2	2	2	3	2	3	2	2	2	2	3	1	1
4	4	4	4	3	4	2	4	4	2	1	1	3	3	3	3	4	3	4	5	4	4	4	4	4	4	3	4	2	4	3	6	4
2	2	3	2	1	4	4	3	4	4	2	2	2	2	2	2	2	3	1	1	4	2	2	2	4	3	3	2	1	2	3	3	2
5	3	5	5	4	5	5	5	5	4	4	3	4	3	3	5	3	3	3	5	5	5	5	4	5	5	5	5	1	2	3	1	1
2	4	2	2	2	4	4	3	4	4	4	4	3	3	2	2	2	2	1	1	2	3	1	2	2	2	2	2	1	3	3	3	3
1	1	3	2	2	4	4	4	2	2	2	1	2	4	4	2	4	4	4	4	2	2	4	4	2	3	4	2	1	3	3	5	2
3	3	3	3	4	2	2	3	2	5	5	5	5	4	5	5	4	5	4	3	5	5	5	5	4	3	4	4	1	3	3	2	5
5	3	5	5	5	5	5	5	4	5	4	5	3	4	5	4	5	5	5	4	3	3	5	5	4	5	3	3	1	2	3	1	2
3	2	4	2	4	4	3	4	4	4	4	3	4	3	4	4	3	4	3	4	2	2	4	4	3	2	2	2	1	3	3	3	3
3	4	3	2	2	4	5	4	4	2	4	2	2	2	2	3	4	2	2	1	2	2	2	3	4	4	2	2	1	4	1	3	2
2	3	2	2	2	2	3	4	2	4	4	4	4	3	4	4	4	3	3	3	4	3	2	3	2	3	3	3	2	3	3	5	2
2	4	4	4	2	4	3	2	4	3	3	4	4	3	3	4	4	4	4	3	4	2	2	3	3	4	2	4	2	2	3	5	3
1	2	2	2	3	2	1	2	2	4	4	5	4	3	1	2	2	5	3	4	5	4	5	4	3	4	4	4	1	3	2	3	3
5	5	5	5	5	5	5	5	4	4	5	5	5	4	5	4	5	3	5	5	3	5	5	3	5	5	5	3	1	3	3	3	5
5	5	5	5	4	5	3	4	5	2	3	3	3	5	5	5	4	5	5	5	4	3	3	3	4	4	4	3	1	3	3	3	5
3	3	2	4	3	2	2	2	4	2	2	2	2	3	2	3	2	2	3	3	2	3	2	2	2	2	4	2	1	3	2	5	3
5	5	5	5	5	5	4	3	5	5	3	5	5	3	4	3	5	5	5	4	5	5	5	4	5	5	4	4	1	3	3	4	5
4	4	5	4	5	3	4	5	5	2	3	3	3	4	3	4	4	2	3	3	3	1	2	1	1	3	1	2	2	3	3	4	4
5	5	5	5	5	2	3	3	3	3	2	2	3	5	5	5	5	5	5	5	5	4	5	3	5	5	5	4	1	3	3	4	2
3	3	3	4	2	4	4	5	4	4	4	5	5	3	5	3	5	4	3	3	5	4	5	5	4	5	5	5	1	2	4	1	1
4	4	3	4	2	2	3	2	2	4	3	2	2	3	4	4	3	4	4	3	2	2	2	2	2	4	2	4	2	3	3	4	2
3	4	2	4	4	3	4	4	4	4	3	2	3	4	4	4	4	4	3	4	5	3	3	4	5	3	3	4	1	3	2	3	3
4	4	3	4	3	2	3	1	1	4	3	4	4	4	5	4	4	2	2	3	4	4	4	4	3	3	4	5	1	2	3	4	2
3	5	5	5	5	4	3	3	4	3	2	4	4	3	3	3	3	5	5	4	5	5	5	5	5	5	5	4	2	3	2	4	3
3	5	5	3	5	1	2	3	3	4	4	3	4	5	4	5	4	2	3	2	1	1	2	1	3	2	3	2	2	2	3	1	1
3	4	5	3	3	3	3	4	3	4	5	3	4	3	2	3	3	3	5	5	4	4	5	5	5	5	4	3	1	2	2	4	3
3	4	4	3	5	5	5	5	5	5	4	4	4	5	5	5	5	5	5	5	5	5	5	5	5	5	5	5	2	3	4	5	1
2	1	2	3	2	2	4	3	2	2	2	4	2	2	2	2	3	2	2	4	4	3	4	4	4	4	4	4	2	2	3	1	1
3	4	4	3	2	4	4	3	4	2	2	2	1	4	2	2	3	1	3	2	2	1	1	2	1	3	3	2	1	2	3	1	1
2	4	3	3	3	5	5	5	5	3	5	5	4	4	4	3	3	5	3	5	5	5	5	3	5	5	4	5	2	3	3	2	3
2	3	2	4	2	1	2	2	1	3	3	2	3	3	4	4	4	4	2	2	2	1	2	2	2	2	2	2	1	4	2	3	3
4	4	2	2	4	4	2	4	3	2	2	4	3	4	3	2	4	1	2	3	4	4	4	5	5	4	4	4	2	2	3	5	1
2	2	1	1	1	4	3	2	4	2	3	2	2	4	5	4	4	3	5	4	4	3	4	4	3	3	4	5	2	3	3	4	5
5	5	4	5	5	5	4	4	5	5	3	3	3	3	3	3	4	5	3	3	5	5	5	5	5	5	5	5	1	2	3	4	3
5	3	3	4	5	2	3	3	3	5	4	5	5	3	5	4	5	4	5	5	4	4	3	5	4	5	5	3	2	3	3	4	2
2	1	1	3	2	3	4	4	4	2	4	4	2	4	2	2	2	2	2	2	4	4	4	4	4	4	2	3	1	4	2	4	2
4	3	4	5	4	2	2	2	2	5	4	4	4	4	2	2	2	1	2	2	4	2	4	2	4	2	3	3	1	3	3	5	3
4	3	4	4	3	4	2	4	4	4	3	4	4	2	1	3	1	2	2	3	3	4	4	4	4	4	4	2	2	2	3	1	3
3	3	2	2	3	4	3	3	3	3	4	5	4	5	5	5	5	5	5	5	3	3	5	4	3	4	4	5	2	3	3	3	5
5	5	5	5	5	5	5	5	3	5	4	4	4	3	3	5	5	4	5	5	5	5	5	5	5	5	5	4	1	3	3	4	4
4	5	4	4	5	2	4	4	2	4	4	4	4	2	4	4	4	2	3	4	4	2	3	2	4	2	2	4	2	3	3	4	5
2	3	2	3	2	3	2	3	4	4	4	4	4	3	2	2	2	4	4	3	2	2	2	3	2	3	3	2	1	2	3	1	1
2	3	2	3	3	2	2	4	3	4	5	5	4	3	4	3	4	5	4	3	4	2	3	2	4	4	2	4	2	2	3	1	1
3	2	2	3	2	4	4	3	3	2	4	2	4	2	2	2	3	4	4	4	2	3	2	1	3	2	2	2	1	2	3	1	1
4	3	5	5	5	3	5	5	5	3	4	3	3	5	4	4	3	3	3	5	3	3	4	4	3	4	3	3	2	3	3	4	5
2	2	2	2	2	2	2	2	3	2	2	2	2	2	2	2	2	2	1	2	4	4	4	4	3	4	4	3	1	2	3	4	2
2	2	2	2	2	3	2	3	4	3	4	4	4	1	2	1	3	3	4	4	2	1	1	2	3	2	1	3	2	3	3	3	2
2	3	1	3	2	4	3	3	4	2	3	4	2	4	4	3	4	1	2	2	2	4	2	3	4	4	2	2	1	3	4	3	5
3	3	2	3	4	3	2	2	3	4	4	5	4	5	4	3	4	4	2	3	4	5	5	5	5	5	5	4	1	4	3	4	2
5	5	3	3	3	3	3	3	3	3	3	4	4	5	5	5	5	5	5	5	3	3	3	3	4	4	5	4	2	3	3	6	5
4	5	4	5	5	5	4	4	3	5	5	5	5	3	4	4	5	5	3	5	3	4	3	4	4	3	2	3	2	3	2	4	4
3	5	5	5	5	5	5	5	5	3	2	4	3	5	5	5	5	4	4	5	4	5	4	5	5	4	5	5	2	3	2	4	2
4	4	3	4	4	2	2	1	1	4	2	3	4	1	3	1	2	2	2	1	3	4	4	3	4	3	5	4	2	4	3	4	2
2	3	4	2	4	2	2	2	3	4	3	4	4	2	2	2	3	4	4	4	1	2	2	2	1	2	2	2	2	4	2	4	4
4	4	4	3	5	2	4	2	2	4	2	2	2	3	4	2	2	2	4	4	4	4	4	3	2	3	4	2	2	3	3	3	5
2	1	2	2	1	3	2	2	2	3	4	2	4	4	2	4	2	1	3	2	1	2	3	2	2	2	2	1	2	3	3	7	4
2	2	4	4	4	4	4	4	2	4	4	3	3	2	2	4	3	3	4	4	2	4	3	3	2	4	2	4	1	3	3	4	5
2	2	1	2	2	2	2	1	2	3	4	3	4	2	3	3	4	2	3	4	2	3	4	4	4	4	4	2	1	3	3	4	3
2	4	4	4	2	4	4	2	4	4	4	5	5	4	4	4	3	2	2	4	5	4	5	4	4	3	4	5	2	2	3	5	4
4	3	4	4	4	3	4	2	3	4	4	5	3	4	4	3	4	4	2	2	2	4	2	3	4	2	2	2	2	3	2	4	4
1	2	2	2	3	4	3	4	3	5	3	4	5	4	3	3	4	1	2	1	2	4	2	2	2	2	2	4	2	2	3	1	1
4	3	4	3	4	2	2	4	2	3	3	4	4	3	2	2	3	4	2	2	4	2	2	4	4	4	2	4	1	3	3	1	3
4	2	4	4	3	4	2	2	4	4	4	4	4	2	4	2	2	2	2	2	2	2	2	4	2	4	2	2	2	2	3	1	1
5	5	3	3	3	5	3	5	4	3	5	5	3	3	3	5	3	5	3	3	2	2	4	3	2	3	3	4	2	3	3	4	2
4	4	3	5	4	1	2	2	1	2	4	2	2	2	2	2	1	4	4	4	2	3	1	1	3	2	2	2	1	3	3	4	4
3	2	4	2	2	4	4	4	4	4	4	4	5	2	2	2	2	4	4	4	4	3	4	2	2	4	2	2	2	3	2	6	4
5	5	5	5	5	5	5	5	5	5	5	5	5	5	5	5	5	5	5	5	5	5	5	5	5	5	5	5	2	4	3	3	2
2	3	2	1	2	4	4	3	5	4	3	4	3	4	2	4	4	3	2	2	4	4	3	4	3	4	4	5	2	3	3	4	2
1	3	2	2	1	2	4	4	4	2	2	2	2	1	3	2	2	2	3	2	1	3	3	2	2	2	2	1	2	2	3	1	1
5	5	5	5	5	5	5	5	5	5	5	5	5	5	5	5	5	5	5	5	5	5	5	5	5	5	5	5	1	2	3	1	1
1	2	2	2	2	2	2	2	2	2	3	3	2	4	4	4	4	2	1	2	4	4	4	3	2	2	2	4	2	2	3	1	1
5	4	5	5	5	4	4	5	5	5	5	5	5	4	5	5	5	5	5	5	5	5	5	5	4	5	4	5	1	3	3	2	4
2	2	2	2	2	2	2	2	4	4	4	2	3	3	4	4	2	2	4	4	2	4	2	3	2	2	2	2	2	3	3	7	5
3	3	3	4	5	4	3	3	2	5	5	5	5	3	3	3	2	3	2	3	5	4	5	5	4	5	5	4	2	3	3	7	2
3	3	4	2	3	3	3	3	2	2	2	3	3	4	2	3	4	2	4	4	2	3	2	2	2	2	2	3	1	3	3	4	4
3	3	2	2	2	2	2	3	2	3	4	4	4	2	2	3	2	5	3	3	4	4	2	2	2	2	4	4	2	2	3	1	1
3	4	4	4	3	3	3	3	4	3	4	3	5	5	5	5	5	5	3	3	5	5	4	4	5	3	3	5	2	3	3	4	5
4	4	2	2	2	3	2	2	2	4	4	3	4	4	3	4	2	2	2	2	4	4	4	4	4	4	4	4	1	3	3	3	3
3	4	4	5	4	4	5	5	4	3	2	2	2	3	2	1	2	2	1	2	3	1	2	2	1	2	3	1	1	3	4	4	5
5	4	4	5	4	5	3	5	5	2	2	2	2	2	2	4	2	2	2	2	3	3	1	2	1	2	2	2	2	2	3	1	1
5	5	3	5	3	3	3	3	3	3	4	2	4	5	5	5	4	5	3	3	5	5	5	5	5	5	5	5	2	3	3	4	2
4	4	4	4	4	2	2	2	3	1	1	3	2	3	4	4	4	2	3	2	2	1	2	2	2	1	2	3	1	3	3	4	3
3	1	1	3	1	2	2	2	4	3	5	5	3	4	4	4	4	2	2	3	2	3	4	2	2	3	2	2	1	2	3	1	1
2	2	3	3	2	2	3	2	4	2	2	2	3	2	4	2	4	2	2	1	4	4	5	3	3	4	3	4	2	3	3	4	5
3	1	3	2	1	4	4	4	4	2	2	4	4	5	4	4	5	4	4	3	5	4	4	4	4	4	5	5	2	2	3	1	1
3	3	4	3	4	4	3	2	2	2	2	2	2	2	2	3	2	2	2	2	1	1	2	2	2	2	3	1	2	2	3	1	1
3	4	4	3	4	4	3	4	4	3	5	4	5	2	2	2	1	3	3	2	4	4	2	4	3	2	4	4	1	4	3	4	5
2	4	2	2	2	2	2	3	2	2	4	4	2	2	2	4	2	3	3	5	2	3	1	2	3	3	1	2	1	3	1	5	3
5	5	5	5	5	5	5	5	4	4	5	5	4	3	3	4	2	5	4	5	5	5	5	5	5	5	5	5	2	2	3	1	1
4	5	5	3	4	5	4	5	5	4	4	5	5	4	5	5	4	5	5	5	5	5	5	4	4	5	4	3	2	3	3	4	5
3	2	2	2	2	4	2	2	2	3	2	4	4	5	5	5	4	4	5	4	2	3	2	1	2	3	2	2	2	4	2	3	3
4	4	4	4	3	4	2	3	3	2	3	4	4	3	3	4	3	4	2	2	2	2	2	2	2	4	3	2	2	3	3	4	2
2	2	2	2	3	2	1	3	2	4	3	4	4	1	2	3	2	4	4	4	2	2	2	2	2	2	3	2	1	2	3	1	1
3	4	3	4	2	2	2	4	4	4	4	5	4	4	4	4	4	4	4	2	3	4	2	4	3	4	2	4	2	3	2	4	3
4	4	5	5	5	3	4	4	3	5	5	5	5	5	5	5	5	5	4	3	3	5	3	5	5	3	3	3	2	3	2	4	5
3	3	2	3	2	4	4	3	2	2	2	2	4	2	2	1	2	4	3	3	2	2	2	4	2	2	3	2	2	2	2	6	1
3	4	5	3	4	5	5	4	4	5	3	3	5	4	5	4	3	3	3	5	3	5	5	5	5	5	3	4	2	3	3	4	2
4	2	2	4	3	2	2	4	2	4	4	4	4	2	2	4	2	2	4	2	2	4	2	2	2	3	3	3	1	3	3	4	4
2	2	2	2	2	2	1	1	2	2	1	1	2	3	3	3	2	2	2	2	4	4	3	3	2	4	3	4	2	2	2	3	2
3	2	2	4	2	4	2	2	2	2	2	3	3	4	4	2	2	3	2	1	4	2	4	4	3	4	2	2	2	2	3	1	4
2	2	4	2	3	4	3	4	4	4	2	3	2	4	3	2	2	2	4	4	2	3	4	3	4	4	2	2	1	3	3	3	2
4	4	4	4	2	3	3	2	2	4	2	4	4	4	5	4	5	3	2	2	4	2	3	2	4	2	2	3	2	3	3	3	3
2	3	2	2	2	2	3	4	2	4	4	4	4	3	4	4	4	3	3	3	4	3	2	3	2	3	3	3	1	4	3	3	4
2	4	4	4	2	4	3	2	4	3	3	4	4	3	3	4	4	4	4	3	4	2	2	3	3	4	2	4	2	2	4	1	2
1	2	2	2	3	2	1	2	2	4	4	5	4	3	1	2	2	5	3	4	5	4	5	4	3	4	4	4	1	2	3	1	1
5	5	5	5	5	5	5	5	4	4	5	5	5	4	5	4	5	3	5	5	3	5	5	3	5	5	5	3	1	3	3	3	3
5	5	5	5	4	5	3	4	5	2	3	3	3	5	5	5	4	5	5	5	4	3	3	3	4	4	4	3	2	3	4	4	5
3	3	2	4	3	2	2	2	4	2	2	2	2	3	2	3	2	2	3	3	2	3	2	2	2	2	4	2	2	3	3	3	2
5	5	5	5	5	5	4	3	5	5	3	5	5	3	4	3	5	5	5	4	5	5	5	4	5	5	4	4	2	2	4	1	1
4	4	5	4	5	3	4	5	5	2	3	3	3	4	3	4	4	2	3	3	3	1	2	1	1	3	1	2	2	3	3	3	4
5	5	5	5	5	2	3	3	3	3	2	2	3	5	5	5	5	5	5	5	5	4	5	3	5	5	5	4	2	2	2	1	1
3	3	3	4	2	4	4	5	4	4	4	5	5	3	5	3	5	4	3	3	5	4	5	5	4	5	5	5	2	3	3	4	5
4	4	3	4	2	2	3	2	2	4	3	2	2	3	4	4	3	4	4	3	2	2	2	2	2	4	2	4	2	2	3	7	1
3	4	2	4	4	3	4	4	4	4	3	2	3	4	4	4	4	4	3	4	5	3	3	4	5	3	3	4	2	2	3	1	1
4	4	3	4	3	2	3	1	1	4	3	4	4	4	5	4	4	2	2	3	4	4	4	4	3	3	4	5	1	3	4	3	3
3	5	5	5	5	4	3	3	4	3	2	4	4	3	3	3	3	5	5	4	5	5	5	5	5	5	5	4	1	2	4	1	1
3	5	5	3	5	1	2	3	3	4	4	3	4	5	4	5	4	2	3	2	1	1	2	1	3	2	3	2	1	3	4	3	3
3	4	5	3	3	3	3	4	3	4	5	3	4	3	2	3	3	3	5	5	4	4	5	5	5	5	4	3	2	4	2	4	2
3	4	4	3	5	5	5	5	5	5	4	4	4	5	5	5	5	5	5	5	5	5	5	5	5	5	5	5	2	3	3	3	2
2	1	2	3	2	2	4	3	2	2	2	4	2	2	2	2	3	2	2	4	4	3	4	4	4	4	4	4	1	3	2	4	3
3	4	4	3	2	4	4	3	4	2	2	2	1	4	2	2	3	1	3	2	2	1	1	2	1	3	3	2	1	3	3	4	2
2	4	3	3	3	5	5	5	5	3	5	5	4	4	4	3	3	5	3	5	5	5	5	3	5	5	4	5	2	3	2	4	2
2	3	2	4	2	1	2	2	1	3	3	2	3	3	4	4	4	4	2	2	2	1	2	2	2	2	2	2	1	5	3	4	3
4	4	2	2	4	4	2	4	3	2	2	4	3	4	3	2	4	1	2	3	4	4	4	5	5	4	4	4	2	3	2	2	4
2	2	1	1	1	4	3	2	4	2	3	2	2	4	5	4	4	3	5	4	4	3	4	4	3	3	4	5	2	3	3	4	4
5	5	4	5	5	5	4	4	5	5	3	3	3	3	3	3	4	5	3	3	5	5	5	5	5	5	5	5	2	3	3	3	2
5	3	3	4	5	2	3	3	3	5	4	5	5	3	5	4	5	4	5	5	4	4	3	5	4	5	5	3	2	2	3	1	1
2	1	1	3	2	3	4	4	4	2	4	4	2	4	2	2	2	2	2	2	4	4	4	4	4	4	2	3	2	3	3	4	3
4	3	4	5	4	2	2	2	2	5	4	4	4	4	2	2	2	1	2	2	4	2	4	2	4	2	3	3	2	3	3	4	2
4	3	4	4	3	4	2	4	4	4	3	4	4	2	1	3	1	2	2	3	3	4	4	4	4	4	4	2	2	3	4	4	5
3	3	2	2	3	4	3	3	3	3	4	5	4	5	5	5	5	5	5	5	3	3	5	4	3	4	4	5	1	3	3	4	4
5	5	5	5	5	5	5	5	3	5	4	4	4	3	3	5	5	4	5	5	5	5	5	5	5	5	5	4	2	2	2	1	1
4	5	4	4	5	2	4	4	2	4	4	4	4	2	4	4	4	2	3	4	4	2	3	2	4	2	2	4	2	3	4	4	5
4	4	4	4	5	2	2	2	2	4	4	3	4	4	4	3	3	4	2	3	4	5	5	5	4	3	4	3	2	3	3	4	2
5	5	5	4	5	3	4	4	5	3	3	3	4	3	3	3	3	5	5	5	5	3	3	3	5	3	5	3	1	3	2	4	3
5	4	5	4	4	2	3	1	2	2	3	2	2	2	1	1	2	2	3	2	2	2	4	3	2	2	3	3	2	3	4	4	2
4	5	4	5	5	5	4	5	4	5	5	5	5	5	5	5	4	5	5	5	5	5	5	5	5	5	5	5	2	3	4	4	2
2	2	4	4	4	4	2	4	2	4	5	3	4	2	3	2	4	3	3	2	2	2	2	2	2	2	2	1	2	3	3	4	3
3	3	4	4	3	5	5	3	5	5	3	3	4	2	3	3	4	3	3	4	4	5	4	5	5	4	5	4	1	2	3	1	2
4	4	3	3	5	2	2	3	2	2	4	4	4	2	1	2	1	4	5	4	2	2	2	2	2	3	2	4	1	3	3	4	4
3	3	4	5	5	3	3	5	4	5	4	3	3	2	2	3	2	3	5	3	5	5	5	4	5	5	5	5	2	3	3	4	5
1	1	3	2	2	2	4	2	3	4	4	4	4	2	2	3	4	2	1	2	1	2	1	1	1	2	3	2	2	3	3	7	5
2	1	2	3	2	3	2	4	4	3	1	2	3	3	2	2	2	2	1	1	4	2	4	3	4	4	4	4	2	4	3	1	3
4	3	3	2	4	2	3	1	2	4	4	4	4	4	3	4	2	4	4	4	1	2	2	1	1	2	3	1	2	4	2	3	2
2	3	4	4	4	4	2	3	4	5	4	4	5	4	3	5	3	2	4	4	2	2	3	3	3	2	3	2	1	3	2	4	4
1	3	1	2	2	4	2	2	2	2	3	4	4	4	4	4	5	2	2	3	2	2	1	2	3	1	2	3	1	4	2	7	3
3	3	4	3	3	3	5	3	3	5	4	5	5	5	5	5	3	3	3	4	5	4	5	5	5	5	5	5	2	2	4	7	5
3	2	4	4	2	4	4	3	2	2	2	1	2	3	1	2	3	3	4	3	3	2	2	2	3	4	2	2	1	3	2	3	3
3	4	3	3	2	5	4	3	5	5	5	5	5	5	4	4	5	5	5	4	5	5	4	5	5	3	5	4	2	2	4	1	1
3	5	4	4	3	2	1	1	1	5	5	3	5	2	2	2	3	5	4	3	2	2	2	2	2	3	1	1	2	3	3	4	2
2	2	2	2	2	2	2	1	2	2	3	2	2	4	4	3	3	5	5	4	3	5	4	5	4	3	4	4	1	3	3	3	2
4	4	2	4	4	4	4	3	2	4	2	3	3	4	4	4	4	1	2	3	2	4	4	2	2	2	4	4	1	3	4	3	5
5	5	5	5	5	5	5	5	5	5	5	5	5	5	5	5	5	5	5	5	5	5	5	5	5	5	5	5	2	3	4	4	5
2	4	2	3	4	4	4	3	4	4	3	4	4	2	2	2	2	2	2	4	4	4	3	3	3	2	4	4	1	3	3	3	3
5	5	5	4	5	4	4	5	4	5	4	4	5	4	5	4	5	5	5	4	4	4	4	4	5	5	5	5	1	3	3	4	2
2	2	3	1	3	3	3	1	3	2	3	3	3	3	3	1	3	2	3	3	3	3	3	2	3	3	3	3	2	4	3	4	2
4	4	5	5	4	3	4	5	4	4	4	5	4	5	5	5	3	4	5	3	5	5	4	4	4	4	5	4	2	2	3	2	2
4	5	5	3	5	5	5	3	5	5	5	3	4	5	3	5	3	4	4	5	5	5	4	3	3	3	4	4	2	2	3	4	2
4	3	3	4	4	3	4	3	4	4	4	3	4	3	4	4	4	4	4	4	3	4	4	4	4	4	3	4	2	3	3	3	3
3	2	1	3	2	2	3	2	2	2	1	2	3	3	3	3	1	1	3	3	2	3	2	1	2	2	2	2	1	2	3	1	1
4	4	4	4	4	4	2	4	3	2	4	3	4	3	4	4	4	4	4	3	4	3	4	4	4	4	3	4	1	3	2	3	3
3	3	3	1	2	3	3	3	3	3	2	2	3	1	3	2	3	2	3	3	1	3	3	3	3	3	3	3	1	3	3	3	5
3	4	4	4	4	2	4	4	3	3	4	4	3	4	4	4	4	4	3	4	4	3	4	4	4	2	2	3	2	2	3	1	2
4	4	4	5	4	4	4	5	5	4	4	5	3	5	4	5	5	4	5	5	5	4	4	5	5	5	4	4	2	3	3	3	5
4	4	3	4	4	4	3	4	3	4	2	4	3	4	4	4	4	3	4	4	4	4	4	4	4	3	4	4	2	3	3	4	2
